# Supplementary material for: NK cell-related genes-driven novel molecular subtyping and prognostic signatures for Wilms tumor: uncovering the therapeutic potential of TGX-221 and biomarker role of HS2ST1
Source: Front Oncol. 2025 Aug 28;15:1593011. doi: 10.3389/fonc.2025.1593011 (PMC12422919; doi:10.3389/fonc.2025.1593011)
Supplement: Supplementary file 3 [file Table1.xlsx]

## Sheet: Sheet1
HLA-A
HLA-B
HLA-C
HLA-E
HLA-G
KIR3DL1
KIR3DL2
KIR2DL1
KIR2DL2
KIR2DL3
KIR2DL4
KIR2DL5A
KLRC1
KLRC2
KLRC3
KLRD1
PTPN6
PTPN11
ICAM1
ICAM2
ITGAL
ITGB2
PTK2B
VAV3
VAV1
VAV2
RAC1
RAC2
RAC3
PAK1
MAP2K1
MAP2K2
MAPK1
MAPK3
TNF
CSF2
IFNG
KIR2DS1
KIR2DS3
KIR2DS4
KIR2DS5
NCR2
TYROBP
LCK
FCGR3A
FCGR3B
NCR1
NCR3
FCER1G
CD247
ZAP70
SYK
LCP2
LAT
PLCG1
PLCG2
SH3BP2
PIK3CA
PIK3CB
PIK3CD
PIK3CG
PIK3R5
PIK3R1
PIK3R2
PIK3R3
FYN
SHC2
SHC4
SHC3
SHC1
GRB2
SOS1
SOS2
HRAS
KRAS
NRAS
ARAF
BRAF
RAF1
MICA
MICB
ULBP3
ULBP2
ULBP1
KLRK1
HCST
CD48
CD244
PPP3CA
PPP3CB
PPP3CC
CHP1
PPP3R1
PPP3R2
CHP2
NFAT5
NFATC1
NFATC2
NFATC3
NFATC4
PRKCA
PRKCB
PRKCG
SH2D1B
SH2D1A
IFNGR1
IFNGR2
IFNA1
IFNA2
IFNA4
IFNA5
IFNA6
IFNA7
IFNA8
IFNA10
IFNA13
IFNA14
IFNA16
IFNA17
IFNA21
IFNB1
IFNAR1
IFNAR2
TNFSF10
TNFRSF10D
TNFRSF10C
TNFRSF10B
TNFRSF10A
FASLG
FAS
GZMB
PRF1
CASP3
BID
AP1G1
AXL
BAG6
BLOC1S3
CASP8
CD2
CLNK
CORO1A
DCAF15
ELF4
FGR
FLT3LG
GAS6
HAVCR2
HLA-F
IFNE
IFNK
IFNW1
IL12A
IL12B
IL15
IL18
IL18R1
IL2
IL21R
IL23A
IL23R
KAT7
KIR3DS1
KLRC4-KLRK1
KLRF2
LAMP1
LEP
MERTK
PGLYRP2
PGLYRP3
PIBF1
PRDM1
PRDX1
PTPN22
PTPRC
RAB27A
RABL3
RASGRP1
RHBDD3
SLAMF7
SNX27
SP3
STAT5B
TICAM1
TOX
TUSC2
TYRO3
UNC13D
VAMP7
ZBTB1
ZNF683
CCL2
CCL3
CCL4
CCL5
CCL7
CXCL14
XCL1
CD160
CD226
CD96
RAET1G
CEACAM1
CRTAM
NECTIN2
PVR
ARRB2
CADM1
CEBPG
CLEC12B
CLEC2A
CRK
IL18RAP
IL21
LAG3
LGALS9
LILRB1
LYST
PIK3R6
RAET1E
RNF19B
SERPINB4
SERPINB9
SLAMF6
TUBB
TUBB4B
CLEC2D
AP3B1
CD70
DNMT3B
GATA2
IL2RG
JAK3
KNSTRN
NLRC4
PGM3
RAG1
RAG2
SP110
IKBKG
PRKCD
STXBP2
WIPF1
XIAP
ABAT
C11orf75
C5orf15
CDHR1
DCAF12
DYNLL1
GPR137B
HCP5
HDGFRP2
KRT86
MLST8
ELMOD3
ENTPD5
FAM119A
FAM179A
CLIC2
COX7A2L
CREB3L4
CSF1
CSNK2A2
CSTA
CSTB
CTPS
CTSD
FST
GMPR
HDC
HEY1
HOXA1
HS2ST1
HS3ST1
BCL11B
CDH3
MYL6B
NAA16
ClQA
ClQB
CYP27B1
EIF3M
CYP27A1
DDX55
DYRK2
RPL37A
NOTCH3
AKR7A3
GPRC5C
GRIN1
PORCN
PSMC4
UPP1
KIR2DS2
BTN2A2
CD101
CD109
CNPY3
CNPY4
CREB1
CRTC2
CRTC3
FUT4
IL32
LAMP2
LILRB5
KLRG1
HSPA4
HSPB6
ISM2
ITIH2
KDM4C
KIRREL3
SDCBP
NFATC2IP
FOSL1
TSLP
SLC7A7
SPP1
TREM2
UBASH3A
YBX2
CCDC88A
CLEC1A
THBD
PDPN
VCAM1
EMR1
