# Supplementary material for: NK cell-related genes-driven novel molecular subtyping and prognostic signatures for Wilms tumor: uncovering the therapeutic potential of TGX-221 and biomarker role of HS2ST1
Source: Front Oncol. 2025 Aug 28;15:1593011. doi: 10.3389/fonc.2025.1593011 (PMC12422919; doi:10.3389/fonc.2025.1593011)
Supplement: Supplementary file 4 [file Table2.xlsx]

## Sheet: Sheet1
Score	Type	ID	Name	Description
-99.4	cp	BRD-A41692738	TGX-221	PI3K inhibitor
-99.15	cp	BRD-K72703948	ZM-447439	Aurora kinase inhibitor
-98.78	cp	BRD-A28856712	tetryzoline	Adrenergic receptor agonist
-98.48	cp	BRD-A15530910	carpindolol	Adrenergic receptor antagonist
-98.17	cp	BRD-K00615600	AG-14361	PARP inhibitor
-97.53	cp	BRD-K75295174	alisertib	Aurora kinase inhibitor
-96.75	cp	BRD-K06980535	promazine	Dopamine receptor antagonist
-96.23	cp	BRD-A07765530	epinephrine	carbonic anhydrase activator
-95.96	cp	BRD-A62434282	goserelin	Gonadotropin releasing factor hormone receptor agonist
-95.92	cp	BRD-K03319035	maprotiline	Norepinephrine reuptake inhibitor
-95.39	cp	BRD-K24538644	KUC104502N	-666
-94.99	cp	BRD-K21350491	phenamil	TRPV antagonist
-94.97	cp	BRD-K13049116	BMS-754807	IGF-1 inhibitor
-94.62	cp	BRD-K99063460	didanosine	Nucleoside reverse transcriptase inhibitor
-93.8	cp	BRD-K14200658	syrosingopine	Vesicular monoamine transporter inhibitor
-93.65	cp	BRD-K32906660	bis-tyrphostin	EGFR inhibitor
-93.52	cp	BRD-K26664453	cytochalasin-b	Microtubule inhibitor
-93.25	cp	BRD-K62965247	tipifarnib-P2	farnesyltransferase inhibitor
-92.96	cp	BRD-K29950728	clomifene	Estrogen receptor antagonist
-92.95	cp	BRD-K25311561	KU-55933	ATM kinase inhibitor
-92.8	cp	BRD-K57886322	fluocinonide	Glucocorticoid receptor agonist
-92.67	cp	BRD-K68488863	ENMD-2076	FLT3 inhibitor
-92.53	cp	BRD-K17823458	danoprevir	HCV inhibitor
-92.48	cp	BRD-K93095519	SJ-172550	MDM inhibitor
-92.45	cp	BRD-A15297126	fluocinonide	Glucocorticoid receptor agonist
-92.44	cp	BRD-K69932463	AZD-8055	MTOR inhibitor
-92.13	cp	BRD-K47639036	flavoxate	Acetylcholine receptor antagonist
-92.09	cp	BRD-K55703048	latrepirdine	Glutamate receptor antagonist
-91.74	cp	BRD-K24859147	KIN001-242	Protein kinase inhibitor
-91.5	cp	BRD-K64835161	BRD-K64835161	-666
-91.47	cp	BRD-K44094599	tacrolimus	Calcineurin inhibitor
-91.29	cp	BRD-A35108200	dexamethasone	Glucocorticoid receptor agonist
-91.16	cp	BRD-K80348542	cephaeline	Protein synthesis inhibitor
-91.11	cp	BRD-K20285085	fostamatinib	SYK inhibitor
-90.82	cp	BRD-A01787639	naftopidil	Adrenergic receptor antagonist
-90.8	cp	BRD-K43887077	dopamine	Dopamine receptor agonist
-90.69	cp	BRD-K68191783	ALW-II-38-3	Ephrin inhibitor
-90.61	cp	BRD-A45543382	metrizamide	Radiopaque medium
-90.35	cp	BRD-A13133631	fluorometholone	Glucocorticoid receptor agonist
-90.06	cp	BRD-A04668240	CGP-52432	GABA receptor antagonist
-90.01	cp	BRD-K96740444	itopride	Dopamine receptor antagonist
-89.89	cp	BRD-K83508485	FK-888	Tachykinin antagonist
-89.66	cp	BRD-K00317371	RITA	MDM inhibitor
-89.4	cp	BRD-A59985574	topotecan	Topoisomerase inhibitor
-89.28	cp	BRD-K35483542	alitretinoin	Retinoid receptor agonist
-89.22	cp	BRD-K43164539	cholic-acid	Bile acid
-89.22	cp	BRD-K73589491	nizatidine	Histamine receptor antagonist
-88.92	cp	BRD-K12002134	megestrol	progesterone receptor agonist
-88.76	cp	BRD-K78126613	menadione	Mitochondrial DNA polymerase inhibitor
-88.74	cp	BRD-K94294671	OSI-027	MTOR inhibitor
-88.74	cp	BRD-K10995081	perphenazine	Dopamine receptor antagonist
-88.38	cp	BRD-K58772419	AZD-6482	PI3K inhibitor
-87.9	cp	BRD-A16665823	butoconazole	Bacterial cell wall synthesis inhibitor
-87.85	cp	BRD-K05653692	DL-PDMP	Glucosyltransferase inhibitor
-87.66	cp	BRD-K47207162	zimelidine	Serotonin reuptake inhibitor
-87.65	cp	BRD-K71799949	carbamazepine	Carboxamide antiepileptic
-87.17	cp	BRD-A65013509	oxybutynin	Acetylcholine receptor antagonist
-87.01	cp	BRD-K09907482	PRL-3-inhibitor-I	Tyrosine phosphatase inhibitor
-87	cp	BRD-K06080977	eicosatetraynoic-acid	Cyclooxygenase inhibitor
-86.69	cp	BRD-K67174588	toremifene	Estrogen receptor antagonist
-86.61	cp	BRD-K56343971	vemurafenib	RAF inhibitor
-86.57	cp	BRD-K24656285	farnesol	FXR agonist
-86.49	cp	BRD-K69032158	diprotin-a	Dipeptidyl peptidase inhibitor
-86.08	cp	BRD-A43930669	L-368899	Oxytocin receptor antagonist
-85.99	cp	BRD-K66956375	oleoylethanolamide	Cannabinoid receptor agonist
-85.75	cp	BRD-A51382177	fosinopril	ACE inhibitor
-85.59	cp	BRD-K18250272	propoxycaine	Local anesthetic
-85.56	cp	BRD-K62221994	T-98475	Gonadotropin releasing factor hormone receptor antagonist
-85.35	cp	BRD-K70401845	erlotinib	EGFR inhibitor
-85.19	cp	BRD-A49225603	alimemazine	Histamine receptor agonist
-84.97	cp	BRD-K78431006	crizotinib	ALK inhibitor
-84.82	cp	BRD-A54029483	IRL-2500	Endothelin receptor antagonist
-84.82	cp	BRD-K09991945	GSK-3-inhibitor-II	PKC inhibitor
-84.74	cp	BRD-K74761218	WT-171	HDAC inhibitor
-84.69	cp	BRD-A42423104	benproperine	Antitussive
-84.61	cp	BRD-K91370081	anisomycin	DNA synthesis inhibitor
-84.15	cp	BRD-K55424922	anpirtoline	Serotonin receptor agonist
-83.99	cp	BRD-K33312228	halometasone	Glucocorticoid receptor agonist
-83.8	cp	BRD-K77175907	calcifediol	Vitamin D receptor agonist
-83.42	cp	BRD-K81528515	nilotinib	ABL inhibitor
-83.36	cp	BRD-K53318339	vinpocetine	Phosphodiesterase inhibitor
-83.11	cp	BRD-K81062487	taurocholic-acid	Bile acid
-83.1	cp	BRD-A34817987	itraconazole	Cytochrome P450 inhibitor
-83.07	cp	BRD-A62025033	temsirolimus	MTOR inhibitor
-82.35	cp	BRD-A46186775	hydrocortisone	Glucocorticoid receptor agonist
-82.05	cp	BRD-A42628519	iopanoic-acid	Radiopaque medium
-81.99	cp	BRD-K82036761	sertraline	Serotonin receptor antagonist
-81.78	cp	BRD-K83837640	JNJ-26854165	HDAC inhibitor
-81.78	cp	BRD-K64746805	MBCQ	Phosphodiesterase inhibitor
-81.47	cp	BRD-A47513740	calyculin	Protein phosphatase inhibitor
-81.27	cp	BRD-K77908580	entinostat	HDAC inhibitor
-81.25	cp	BRD-K86301799	dipyridamole	Phosphodiesterase inhibitor
-81.21	cp	BRD-K83289131	CAY-10618	NAMPT inhibitor
-81.2	cp	BRD-K68065987	MK-2206	AKT inhibitor
-81.19	cp	BRD-K76872913	benzanthrone	Aromatic hydrocarbon derivative
-80.99	cp	BRD-K27737647	H-89	PKA inhibitor
-80.9	cp	BRD-K84709232	caffeic-acid	Lipoxygenase inhibitor
-80.71	cp	BRD-A44090213	indoprofen	Cyclooxygenase inhibitor
-80.69	cp	BRD-K79425933	benperidol	Dopamine receptor antagonist
-80.62	cp	BRD-A18579359	wiskostatin	Neural Wiskott-Aldrich syndrome protein inhibitor
-80.54	cp	BRD-K51290057	SA-792709	Retinoid receptor agonist
-80.37	cp	BRD-K07888196	tyrphostin-AG-538	IGF-1 inhibitor
-80.36	cp	BRD-K60219430	serdemetan	MDM inhibitor
-80.1	cp	BRD-K51313569	palbociclib	CDK inhibitor
-79.75	cp	BRD-K76723084	isotretinoin	Retinoid receptor agonist
-79.57	cp	BRD-K64935403	ebelactone-b	Lipase inhibitor
-79.42	cp	BRD-K19309090	SR-95639A	Acetylcholine receptor agonist
-79.21	cp	BRD-A80960055	celastrol	Anti-inflammatory
-79.17	cp	BRD-K25310650	ormetoprim	Bacterial antifolate
-79.16	cp	BRD-A30815329	felodipine	Calcium channel blocker
-78.8	cp	BRD-K60476892	YC-1	Guanylyl cyclase activator
-78.57	cp	BRD-K19525698	ozagrel	Thromboxane synthase inhibitor
-78.48	cp	BRD-K84639753	safinamide	Dopamine uptake inhibitor
-78.42	cp	BRD-K59633790	VU-0420363-1	SARS coronavirus 3C-like protease inhibitor
-78.39	cp	BRD-A54490543	pirlindole	Monoamine oxidase inhibitor
-78.21	cp	BRD-K57718010	pentylenetetrazol	GABA receptor antagonist
-78.13	cp	BRD-K84175871	pseudoephedrine	Adrenergic receptor agonist
-78.07	cp	BRD-A78391468	prednisolone	Glucocorticoid receptor agonist
-77.96	cp	BRD-A17819071	gedunin	HSP inhibitor
-77.87	cp	BRD-K64514229	toltrazuril	Antiprotozoal
-77.37	cp	BRD-K03816923	rottlerin	MAP kinase inhibitor
-77.12	cp	BRD-K25079130	avrainvillamide-analog-4	nucleophosmin inhibitor
-77.08	cp	BRD-K47598052	PP-1	SRC inhibitor
-77.07	cp	BRD-K29733039	deforolimus	MTOR inhibitor
-77	cp	BRD-A33168282	sotalol	Adrenergic receptor antagonist
-76.94	cp	BRD-K56064827	EI-273	PKC inhibitor
-76.81	cp	BRD-A29901043	KIN001-127	ITK inhibitor
-76.71	cp	BRD-K20986251	lithocholic-acid	FXR antagonist
-76.66	cp	BRD-K70301876	escitalopram	Selective serotonin reuptake inhibitor (SSRI)
-76.63	cp	BRD-K74913225	brinzolamide	Carbonic anhydrase inhibitor
-76.59	cp	BRD-A36630025	SN-38	Topoisomerase inhibitor
-76.54	cp	BRD-K08806317	timolol	Adrenergic receptor antagonist
-76.5	cp	BRD-K06792661	narciclasine	Coflilin signaling pathway activator
-76.37	cp	BRD-A47144777	dihydro-7-desacetyldeoxygedunin	HSP inhibitor
-76.28	cp	BRD-K48735772	PD-158780	EGFR inhibitor
-76.16	cp	BRD-K14765469	vesamicol	Acetylcholinesterase inhibitor
-76.07	cp	BRD-K02867583	minaprine	Serotonin reuptake inhibitor
-75.99	cp	BRD-K49404994	levetiracetam	Calcium channel blocker
-75.94	cp	BRD-K96471533	nitazoxanide	Pyruvate ferredoxin oxidoreductase inhibitor
-75.94	cp	BRD-K05395900	nicotine	Acetylcholine receptor agonist
-75.48	cp	BRD-A07000685	hydrocortisone	Glucocorticoid receptor agonist
-75.43	cp	BRD-K40901640	cinanserin	Serotonin receptor antagonist
-75.4	cp	BRD-K64606589	apicidin	HDAC inhibitor
-75.16	cp	BRD-K73293050	WZ-3146	EGFR inhibitor
-75.16	cp	BRD-K99818283	PIK-90	PI3K inhibitor
-74.95	cp	BRD-K53414658	tivozanib	VEGFR inhibitor
-74.86	cp	BRD-K11911061	GR-127935	Serotonin receptor antagonist
-74.85	cp	BRD-K26818574	BIX-01294	Histone lysine methyltransferase inhibitor
-74.84	cp	BRD-K97056771	HY-11007	BCR-ABL kinase inhibitor
-74.82	cp	BRD-K43764301	dexketoprofen	Cyclooxygenase inhibitor
-74.75	cp	BRD-K03109492	NSC-663284	CDC inhibitor
-74.52	cp	BRD-K66206289	lobeline	Acetylcholine receptor antagonist
-74.22	cp	BRD-K54987996	CAY-10578	Casein kinase inhibitor
-73.57	cp	BRD-K61217870	n-(3-acetamidophenyl)-3-chlorobenzamide	Glutamate receptor antagonist
-73.49	cp	BRD-K05151076	ZK-164015	Estrogen receptor antagonist
-73.45	cp	BRD-K47780086	penciclovir	DNA directed DNA polymerase inhibitor
-73.08	cp	BRD-A77299732	salubrinal	Eukaryotic translation initiation factor inhibitor
-72.97	cp	BRD-K55591206	epigallocatechin	Nitric oxide synthase inhibitor
-72.91	cp	BRD-K61097567	SB-218795	Tachykinin antagonist
-72.89	cp	BRD-K30677119	PP-30	RAF inhibitor
-72.85	cp	BRD-K25394294	oxaprozin	Cyclooxygenase inhibitor
-72.71	cp	BRD-K59369769	tozasertib	Aurora kinase inhibitor
-72.38	cp	BRD-A81795050	U-18666A	Oxidosqualene cyclase inhibitor
-72.35	cp	BRD-K53561341	KIN001-220	Aurora kinase inhibitor
-72.31	cp	BRD-K18135438	chenodeoxycholic-acid	11-beta-HSD1 inhibitor
-72.31	cp	BRD-K49657628	tyrphostin-AG-18	EGFR inhibitor
-72.02	cp	BRD-K52911425	GDC-0941	PI3K inhibitor
-71.91	cp	BRD-K46211610	tolazoline	Adrenergic receptor antagonist
-71.82	cp	BRD-A84389633	tropanyl-3,5-dimethylbenzoate	Serotonin receptor antagonist
-71.74	cp	BRD-K35430135	SR-59230A	Adrenergic receptor antagonist
-71.58	cp	BRD-K36740062	GSK-1070916	Aurora kinase inhibitor
-71.35	cp	BRD-A35588707	teniposide	Topoisomerase inhibitor
-71.22	cp	BRD-K49328571	dasatinib	BCR-ABL kinase inhibitor
-71.12	cp	BRD-K01815685	indole	aryl hydrocarbon receptor agonist
-71.1	cp	BRD-K95785537	PP-2	SRC inhibitor
-71.06	cp	BRD-U73238814	QL-XI-92	DDR1 inhibitor
-70.87	cp	BRD-K94353609	fluocinolone	Glucocorticoid receptor agonist
-70.84	cp	BRD-K85503079	perospirone	Dopamine receptor antagonist
-70.84	cp	BRD-K52313696	tacedinaline	HDAC inhibitor
-70.65	cp	BRD-K02113016	olaparib	PARP inhibitor
-70.54	cp	BRD-A84481105	thioridazine	Dopamine receptor antagonist
-70.41	cp	BRD-K70511574	sunitinib	PLK inhibitor
-70.39	cp	BRD-A72596465	GW-6471	PPAR receptor antagonist
-70.38	cp	BRD-K59184148	SB-216763	Glycogen synthase kinase inhibitor
-70.35	cp	BRD-K22096725	ALW-II-49-7	Ephrin inhibitor
-70.27	cp	BRD-K12932420	YM-976	Phosphodiesterase inhibitor
-70.2	cp	BRD-A14966924	alaproclate	Serotonin receptor antagonist
-70.08	cp	BRD-K13390322	AT-7519	CDK inhibitor
-69.92	cp	BRD-K31699485	DMEOB	glutamate receptor modulator
-69.44	cp	BRD-A98283014	calmidazolium	Calcium channel blocker
-69.13	cp	BRD-K57179821	crotamiton	Antipruritic
-68.91	cp	BRD-K64610608	EMF-bca1-57	caspase inhibitor
-68.9	cp	BRD-K13725475	rhodomyrtoxin	Cytotoxic agent
-68.49	cp	BRD-K48722258	dilazep	Adenosine reuptake inhibitor
-68.44	cp	BRD-K51941867	LM-1685	Cyclooxygenase inhibitor
-68.42	cp	BRD-K61993165	niacin	NAD precursor with lipid lowering effects
-68.41	cp	BRD-K36009368	NNC-63-0532	Opioid receptor agonist
-68.33	cp	BRD-A29644307	nomifensine	Dopamine uptake inhibitor
-68.31	cp	BRD-U37049823	HG-6-64-01	RAF inhibitor
-68.27	cp	BRD-A39052811	mosapride	Serotonin receptor agonist
-68	cp	BRD-K84895041	BMY-45778	IP1 prostacyclin receptor agonist
-67.76	cp	BRD-A81177136	KN-62	Calcium-calmodulin dependent protein kinase inhibitor
-67.67	cp	BRD-A06352418	terfenadine	Histamine receptor antagonist
-67.58	cp	BRD-K05804044	AZ-628	RAF inhibitor
-67.57	cp	BRD-K32311154	nifekalant	Potassium channel blocker
-67.39	cp	BRD-K03406345	azacitidine	DNA methyltransferase inhibitor
-67.32	cp	BRD-K09549677	mibefradil	T-type calcium channel blocker
-67.21	cp	BRD-K03642198	AY-9944	Hedgehog pathway modulator
-67.06	cp	BRD-K28667196	fillalbin	Increases arterial blood pressure
-66.99	cp	BRD-K35498378	alrestatin	Aldose reductase inhibitor
-66.85	cp	BRD-K75181824	acetyl-geranygeranyl-cysteine	Inhibitor of methyl esterification of geranylgeranylated proteins
-66.84	cp	BRD-K04210847	tamoxifen	Estrogen receptor antagonist
-66.7	cp	BRD-A41145729	methoprene-acid	Retinoid receptor agonist
-66.63	cp	BRD-K13819402	desoxypeganine	Acetylcholinesterase inhibitor
-66.43	cp	BRD-A43974575	tranylcypromine	Monoamine oxidase inhibitor
-66.36	cp	BRD-K05926469	lenalidomide	Antineoplastic
-66.09	cp	BRD-K95921201	reserpine	Vesicular monoamine transporter inhibitor
-66.05	cp	BRD-K16478699	PLX-4720	RAF inhibitor
-65.84	cp	BRD-K87932577	CDK1-5-inhibitor	CDK inhibitor
-65.66	cp	BRD-K30990140	FR-122047	Cyclooxygenase inhibitor
-65.59	cp	BRD-K43860855	iobenguane	Antineoplastic
-65.56	cp	BRD-K33483813	actarit	Interleukin receptor agonist
-65.55	cp	BRD-A55756846	H-7	PKA inhibitor
-65.41	cp	BRD-K81169441	cerivastatin	HMGCR inhibitor
-65.36	cp	BRD-K07888107	depudecin	HDAC inhibitor
-65.31	cp	BRD-K95739795	tetrabenazine	Vesicular monoamine transporter inhibitor
-65.2	cp	BRD-U01690642	acetyl-geranyl-cysteine	Isoprenylated protein methylation inhibitor
-65.03	cp	BRD-K23875128	RHO-kinase-inhibitor-III[rockout]	Rho associated kinase inhibitor
-64.9	cp	BRD-A32949107	MRS-1845	Calcium channel blocker
-64.87	cp	BRD-K85015012	NNC-05-2090	GAT inhibitor
-64.7	cp	BRD-A31227688	kynuramine	Aryl hydrocarbon receptor activator
-64.53	cp	BRD-K00610438	altanserin	Serotonin receptor antagonist
-64.41	cp	BRD-A23683907	NAS-181	Serotonin receptor antagonist
-64.07	cp	BRD-K65786282	CGP-7930	GABA receptor modulator
-63.86	cp	BRD-K68558722	deracoxib	Cyclooxygenase inhibitor
-63.67	cp	BRD-U88459701	atorvastatin	HMGCR inhibitor
-63.65	cp	BRD-A22769835	homochlorcyclizine	Antihistamine
-63.51	cp	BRD-K13566078	BMS-345541	IKK inhibitor
-63.43	cp	BRD-A69917777	aminopentamide	Acetylcholine receptor antagonist
-63.39	cp	BRD-A87606379	nadolol	Adrenergic receptor antagonist
-63.27	cp	BRD-K23369905	oxiconazole	Bacterial cell wall synthesis inhibitor
-63.2	cp	BRD-K65639003	icariin	Phosphodiesterase inhibitor
-63.04	cp	BRD-A20968261	WAY-213613	Glutamate inhibitor
-62.98	cp	BRD-K79092138	nitrofural	Bacterial DNA inhibitor
-62.9	cp	BRD-K01292756	pimozide	Dopamine receptor antagonist
-62.8	cp	BRD-K46212057	voriconazole	Cytochrome P450 inhibitor
-62.67	cp	BRD-K31627533	rimexolone	Glucocorticoid receptor agonist
-62.24	cp	BRD-K79684402	RO-10-5824	Dopamine receptor agonist
-62.11	cp	BRD-K21450440	benzthiazide	Carbonic anhydrase inhibitor
-62.08	cp	BRD-K52662033	lidocaine	Histamine receptor agonist
-61.9	cp	BRD-K11634954	GBR-13069	Dopamine uptake inhibitor
-61.9	cp	BRD-A08709697	heliotrine	Pyrrolizidine alkaloid
-61.87	cp	BRD-K62858456	lomerizine	Calcium channel blocker
-61.77	cp	BRD-K67566344	KU-0063794	MTOR inhibitor
-61.77	cp	BRD-K48427617	U-0124	MEK inhibitor
-61.72	cp	BRD-K86204871	terconazole	Sterol demethylase inhibitor
-61.6	cp	BRD-K48168960	propylthiouracil	Thyroid peroxidase inhibitor
-61.59	cp	BRD-K91145395	prostratin	PKC activator
-61.49	cp	BRD-K47983010	BX-795	IKK inhibitor
-61.14	cp	BRD-K99616396	motesanib	KIT inhibitor
-61.13	cp	BRD-K10065684	dantron	Laxative
-60.97	cp	BRD-A67748489	K3644	Kinesin-like spindle protein inhibitor
-60.73	cp	BRD-K94176593	TWS-119	Glycogen synthase kinase inhibitor
-60.69	cp	BRD-A31312900	montelukast	Leukotriene receptor antagonist
-60.35	cp	BRD-K95885906	quercetagetin	PIM inhibitor
-60.27	cp	BRD-K16551401	PNU-22394	Serotonin receptor agonist
-60.15	cp	BRD-A43331270	niguldipine	Calcium channel blocker
-60.14	cp	BRD-K59456551	methotrexate	Dihydrofolate reductase inhibitor
-60.13	cp	BRD-A29731977	17-hydroxyprogesterone-caproate	progesterone receptor agonist
-60.1	cp	BRD-K41143549	BRD-K41143549	Glutamate receptor antagonist
-59.99	cp	BRD-K61314889	IWR-1-ENDO	PARP inhibitor
-59.73	cp	BRD-A62057054	MDL-11939	Serotonin receptor antagonist
-59.71	cp	BRD-K65331431	retinyl	vitamin analog
-59.53	cp	BRD-K32330832	VER-155008	HSP inhibitor
-59.5	cp	BRD-K99964838	bosutinib	ABL inhibitor
-59.39	cp	BRD-K08219523	5-nonyloxytryptamine	Serotonin receptor agonist
-59.39	cp	BRD-K63874012	thioperamide	Histamine receptor antagonist
-59.34	cp	BRD-K39983086	loteprednol	Glucocorticoid receptor agonist
-59.21	cp	BRD-K22631935	neurodazine	Neurogenesis of non-pluripotent C2C12 myoblast inducer
-59.13	cp	BRD-K55991774	BAS-09104376	HIV integrase inhibitor
-58.87	cp	BRD-A63836183	PD-123319	Angiotensin receptor antagonist
-58.81	cp	BRD-K16485616	mocetinostat	HDAC inhibitor
-58.75	cp	BRD-K29313308	HDAC3-selective	HDAC inhibitor
-58.73	cp	BRD-A73368467	fexofenadine	Histamine receptor antagonist
-58.73	cp	BRD-A13122391	triptolide	RNA polymerase inhibitor
-58.48	cp	BRD-K74514084	pazopanib	KIT inhibitor
-58.18	cp	BRD-K50387473	XMD-892	MAP kinase inhibitor
-58.15	cp	BRD-A94413429	NTNCB	Neuropeptide receptor antagonist
-58.12	cp	BRD-K16233984	eriochrome-black-t	Azo dye
-58.09	cp	BRD-K59058766	chlorprothixene	Dopamine receptor antagonist
-58.08	cp	BRD-K55677650	CO-101244	Ionotropic glutamate receptor antagonist
-57.86	cp	BRD-K34170797	fexaramine	FXR agonist
-57.7	cp	BRD-A96456596	FPL-55712	Leukotriene receptor antagonist
-57.57	cp	BRD-K70557564	zosuquidar	P-glycoprotein inhibitor
-57.28	cp	BRD-K77286328	reversine	Aurora kinase inhibitor
-57.1	cp	BRD-A68039575	liquiritigenin	Aromatase inhibitor
-56.96	cp	BRD-A32161980	carbetocin	Oxytocin receptor agonist
-56.88	cp	BRD-A41519720	ezetimibe	Niemann-Pick C1-like 1 protein antagonist
-56.81	cp	BRD-A52282606	lacidipine	Calcium channel blocker
-56.79	cp	BRD-K40175214	torin-1	MTOR inhibitor
-56.59	cp	BRD-K40992116	parachlorophenol	Anti-infective
-56.46	cp	BRD-K38323065	phenacetin	Cyclooxygenase inhibitor
-56.28	cp	BRD-K48722833	iloperidone	Dopamine receptor antagonist
-56.22	cp	BRD-K76617868	fasudil	Rho associated kinase inhibitor
-56.12	cp	BRD-K50168500	canertinib	EGFR inhibitor
-56.04	cp	BRD-A49765801	fludroxycortide	Glucocorticoid receptor agonist
-55.97	cp	BRD-K94830329	ataluren	CFTR channel agonist
-55.78	cp	BRD-K20742498	RS-39604	Serotonin receptor antagonist
-55.53	cp	BRD-K02265150	amoxapine	Norepinephrine reuptake inhibitor
-55.35	cp	BRD-K85383046	IAA-94	Chloride channel blocker
-54.79	cp	BRD-K55468218	spiperone	Dopamine receptor antagonist
-54.21	cp	BRD-K47328134	lysylphenylalanyl-tyrosine	Heparin activation inhibitor
-53.89	cp	BRD-K73290745	ICI-199441	Opioid receptor agonist
-53.79	cp	BRD-K72264770	QW-BI-011	Histone lysine methyltransferase inhibitor
-53.77	cp	BRD-K17075857	chloroxine	Opioid receptor antagonist
-53.65	cp	BRD-K34154330	tracazolate	GABA receptor modulator
-53.63	cp	BRD-K06426971	ryuvidine	Histone lysine methyltransferase inhibitor
-53.51	cp	BRD-K37691127	hinokitiol	Tyrosinase inhibitor
-53.5	cp	BRD-K89055274	alverine	Muscle relaxant
-53.42	cp	BRD-K76775527	nimesulide	Cyclooxygenase inhibitor
-53.37	cp	BRD-K70883034	nimetazepam	GABA receptor agonist
-53.04	cp	BRD-K37991163	paroxetine	Selective serotonin reuptake inhibitor (SSRI)
-52.9	cp	BRD-K01555864	dibenzoylmethane	Antineoplastic
-52.81	cp	BRD-K26160755	RS-45041-190	Imidazoline receptor agonist
-52.75	cp	BRD-K37516142	idebenone	Calcium channel modulator
-52.5	cp	BRD-A42346008	metanephrine	Epinephrine metabolite
-52.47	cp	BRD-A03816571	CP-55940	Cannabinoid receptor agonist
-52.25	cp	BRD-U44700465	HG-5-88-01	Protein kinase inhibitor
